# Supplementary material for: The effect of respiratory gases and incubation temperature on early stage embryonic development in sea turtles
Source: PLoS One. 2020 Dec 2;15(12):e0233580. doi: 10.1371/journal.pone.0233580 (PMC7710074; doi:10.1371/journal.pone.0233580)
Supplement: S1 Dataset — (XLSX) [file pone.0233580.s001.xlsx]

## Sheet: Sheet1
Relative white-patch area raw data for logerhead and green turtle eggs'
Egg	Species	Turtle clutch_ID	Incubation Temperature	Gas mixture	Whitepatch_prop	Whitepatch_prop (%)	Whitepatch _prop arcsin transformed
1A	Loggerhead	QA34268	27	21% 02, 0% CO2	0.864	86.4	1.04316
2A	Loggerhead	QA34268	27	21% 02, 0% CO2	0.882	88.2	1.08009
3A	Loggerhead	QA34268	27	21% 02, 0% CO2	0.911	91.1	1.1457
4A	Loggerhead	QA34268	27	21% 02, 0% CO2	0.779	77.9	0.893069
5A	Loggerhead	QA34268	27	21% 02, 0% CO2	0.823	82.3	0.966672
6A	Loggerhead	QA34268	27	21% 02, 0% CO2	0.831	83.1	0.980903
7A	Loggerhead	QA34268	27	21% 02, 0% CO2	0.888	88.8	1.09298
9A	Loggerhead	QA34268	27	17% O2, 4% CO2	0.543	54.3	0.574006
10A	Loggerhead	QA34268	27	17% O2, 4% CO2	0.584	58.4	0.623648
11A	Loggerhead	QA34268	27	17% O2, 4% CO2	0.621	62.1	0.670018
12A	Loggerhead	QA34268	27	17% O2, 4% CO2	0.609	60.9	0.654799
14A	Loggerhead	QA34268	27	17% O2, 4% CO2	0.718	71.8	0.800925
15A	Loggerhead	QA34268	27	17% O2, 4% CO2	0.627	62.7	0.677696
16A	Loggerhead	QA34268	27	17% O2, 4% CO2	0.545	54.5	0.576389
18A	Loggerhead	QA34268	27	14% O2, 7% CO2	0.514	51.4	0.539841
19A	Loggerhead	QA34268	27	14% O2, 7% CO2	0.479	47.9	0.499515
20A	Loggerhead	QA34268	27	14% O2, 7% CO2	0.448	44.8	0.464527
21A	Loggerhead	QA34268	27	14% O2, 7% CO2	0.401	40.1	0.412608
22A	Loggerhead	QA34268	27	14% O2, 7% CO2	0.571	57.1	0.607723
23A	Loggerhead	QA34268	27	14% O2, 7% CO2	0.468	46.8	0.487026
24A	Loggerhead	QA34268	27	14% O2, 7% CO2	0.312	31.2	0.317297
25A	Loggerhead	QA34268	27	10% O2, 11% CO2	0.443	44.3	0.458942
26A	Loggerhead	QA34268	27	10% O2, 11% CO2	0.372	37.2	0.381163
27A	Loggerhead	QA34268	27	10% O2, 11% CO2	0.453	45.3	0.470128
28A	Loggerhead	QA34268	27	10% O2, 11% CO2	0.462	46.2	0.480249
29A	Loggerhead	QA34268	27	10% O2, 11% CO2	0.245	24.5	0.24752
30A	Loggerhead	QA34268	27	10% O2, 11% CO2	0.267	26.7	0.270279
31A	Loggerhead	QA34268	27	10% O2, 11% CO2	0.472	47.2	0.491558
32A	Loggerhead	QA34268	27	10% O2, 11% CO2	0.43	43	0.444493
33A	Loggerhead	QA34268	30	21% 02, 0% CO2	0.866	86.6	1.04715
34A	Loggerhead	QA34268	30	21% 02, 0% CO2	0.873	87.3	1.06132
35A	Loggerhead	QA34268	30	21% 02, 0% CO2	0.877	87.7	1.06958
36A	Loggerhead	QA34268	30	21% 02, 0% CO2	0.911	91.1	1.1457
37A	Loggerhead	QA34268	30	21% 02, 0% CO2	0.855	85.5	1.02555
38A	Loggerhead	QA34268	30	21% 02, 0% CO2	0.849	84.9	1.01409
39A	Loggerhead	QA34268	30	21% 02, 0% CO2	0.921	92.1	1.17064
40A	Loggerhead	QA34268	30	21% 02, 0% CO2	0.874	87.4	1.06337
41A	Loggerhead	QA34268	30	17% O2, 4% CO2	0.48	48	0.500655
42A	Loggerhead	QA34268	30	17% O2, 4% CO2	0.66	66	0.720819
43A	Loggerhead	QA34268	30	17% O2, 4% CO2	0.473	47.3	0.492693
44A	Loggerhead	QA34268	30	17% O2, 4% CO2	0.713	71.3	0.793768
45A	Loggerhead	QA34268	30	17% O2, 4% CO2	0.592	59.2	0.633538
46A	Loggerhead	QA34268	30	17% O2, 4% CO2	0.708	70.8	0.786662
47A	Loggerhead	QA34268	30	17% O2, 4% CO2	0.593	59.3	0.63478
48A	Loggerhead	QA34268	30	17% O2, 4% CO2	0.717	71.7	0.799489
49A	Loggerhead	QA34268	30	14% O2, 7% CO2	0.468	46.8	0.487026
50A	Loggerhead	QA34268	30	14% O2, 7% CO2	0.542	54.2	0.572815
51A	Loggerhead	QA34268	30	14% O2, 7% CO2	0.508	50.8	0.532861
52A	Loggerhead	QA34268	30	14% O2, 7% CO2	0.486	48.6	0.507507
53A	Loggerhead	QA34268	30	14% O2, 7% CO2	0.533	53.3	0.562142
54A	Loggerhead	QA34268	30	14% O2, 7% CO2	0.524	52.4	0.551541
55A	Loggerhead	QA34268	30	14% O2, 7% CO2	0.698	69.8	0.772601
56A	Loggerhead	QA34268	30	14% O2, 7% CO2	0.454	45.4	0.47125
57A	Loggerhead	QA34268	30	10% O2, 11% CO2	0.515	51.5	0.541008
58A	Loggerhead	QA34268	30	10% O2, 11% CO2	0.503	50.3	0.527066
59A	Loggerhead	QA34268	30	10% O2, 11% CO2	0.528	52.8	0.556244
60A	Loggerhead	QA34268	30	10% O2, 11% CO2	0.504	50.4	0.528224
61A	Loggerhead	QA34268	30	10% O2, 11% CO2	0.338	33.8	0.344791
62A	Loggerhead	QA34268	30	10% O2, 11% CO2	0.502	50.2	0.52591
63A	Loggerhead	QA34268	30	10% O2, 11% CO2	0.599	59.9	0.642252
64A	Loggerhead	QA34268	30	10% O2, 11% CO2	0.334	33.4	0.340544
65A	Loggerhead	QA34268	33	21% 02, 0% CO2	0.843	84.3	1.00284
67A	Loggerhead	QA34268	33	21% 02, 0% CO2	0.819	81.9	0.959666
68A	Loggerhead	QA34268	33	21% 02, 0% CO2	0.878	87.8	1.07167
69A	Loggerhead	QA34268	33	21% 02, 0% CO2	0.854	85.4	1.02363
70A	Loggerhead	QA34268	33	21% 02, 0% CO2	0.721	72.1	0.805244
71A	Loggerhead	QA34268	33	21% 02, 0% CO2	0.756	75.6	0.85718
72A	Loggerhead	QA34268	33	21% 02, 0% CO2	0.871	87.1	1.05723
73A	Loggerhead	QA34268	33	17% O2, 4% CO2	0.614	61.4	0.661118
74A	Loggerhead	QA34268	33	17% O2, 4% CO2	0.603	60.3	0.647256
75A	Loggerhead	QA34268	33	17% O2, 4% CO2	0.659	65.9	0.719488
76A	Loggerhead	QA34268	33	17% O2, 4% CO2	0.712	71.2	0.792342
77A	Loggerhead	QA34268	33	17% O2, 4% CO2	0.58	58	0.618729
78A	Loggerhead	QA34268	33	17% O2, 4% CO2	0.654	65.4	0.71286
79A	Loggerhead	QA34268	33	17% O2, 4% CO2	0.74	74	0.83307
80A	Loggerhead	QA34268	33	17% O2, 4% CO2	0.749	74.9	0.846552
81A	Loggerhead	QA34268	33	14% O2, 7% CO2	0.425	42.5	0.438962
83A	Loggerhead	QA34268	33	14% O2, 7% CO2	0.449	44.9	0.465646
84A	Loggerhead	QA34268	33	14% O2, 7% CO2	0.558	55.8	0.591974
85A	Loggerhead	QA34268	33	14% O2, 7% CO2	0.69	69	0.761489
86A	Loggerhead	QA34268	33	14% O2, 7% CO2	0.554	55.4	0.587161
87A	Loggerhead	QA34268	33	14% O2, 7% CO2	0.561	56.1	0.595593
88A	Loggerhead	QA34268	33	14% O2, 7% CO2	0.42	42	0.433445
89A	Loggerhead	QA34268	33	14% O2, 7% CO2	0.656	65.6	0.715507
90A	Loggerhead	QA34268	33	14% O2, 7% CO2	0.647	64.7	0.703643
91A	Loggerhead	QA34268	33	10% O2, 11% CO2	0.524	52.4	0.551541
92A	Loggerhead	QA34268	33	10% O2, 11% CO2	0.675	67.5	0.740965
93A	Loggerhead	QA34268	33	10% O2, 11% CO2	0.64	64	0.694498
94A	Loggerhead	QA34268	33	10% O2, 11% CO2	0.672	67.2	0.736906
95A	Loggerhead	QA34268	33	10% O2, 11% CO2	0.677	67.7	0.743679
96A	Loggerhead	QA34268	33	10% O2, 11% CO2	0.541	54.1	0.571626
97A	Loggerhead	QA34268	33	10% O2, 11% CO2	0.661	66.1	0.722151
98A	Loggerhead	QA34268	33	10% O2, 11% CO2	0.769	76.9	0.877275
99A	Loggerhead	QA34268	33	10% O2, 11% CO2	0.802	80.2	0.930636
100A	Loggerhead	QA34268	33	10% O2, 11% CO2	0.761	76.1	0.864853
1B	Loggerhead	QA56680	27	21% 02, 0% CO2	0.911	91.1	1.1457
2B	Loggerhead	QA56680	27	21% 02, 0% CO2	0.891	89.1	1.09954
3B	Loggerhead	QA56680	27	21% 02, 0% CO2	0.857	85.7	1.02942
4B	Loggerhead	QA56680	27	21% 02, 0% CO2	0.815	81.5	0.952729
5B	Loggerhead	QA56680	27	21% 02, 0% CO2	0.967	96.7	1.31318
6B	Loggerhead	QA56680	27	21% 02, 0% CO2	0.973	97.3	1.33789
7B	Loggerhead	QA56680	27	21% 02, 0% CO2	0.948	94.8	1.24689
8B	Loggerhead	QA56680	27	21% 02, 0% CO2	0.933	93.3	1.20266
9B	Loggerhead	QA56680	27	17% O2, 4% CO2	0.667	66.7	0.730175
10B	Loggerhead	QA56680	27	17% O2, 4% CO2	0.47	47	0.489291
11B	Loggerhead	QA56680	27	17% O2, 4% CO2	0.549	54.9	0.581167
12B	Loggerhead	QA56680	27	17% O2, 4% CO2	0.541	54.1	0.571626
13B	Loggerhead	QA56680	27	17% O2, 4% CO2	0.777	77.7	0.889886
14B	Loggerhead	QA56680	27	17% O2, 4% CO2	0.827	82.7	0.97375
15B	Loggerhead	QA56680	27	17% O2, 4% CO2	0.747	74.7	0.843538
16B	Loggerhead	QA56680	27	17% O2, 4% CO2	0.76	76	0.863313
17B	Loggerhead	QA56680	27	14% O2, 7% CO2	0.521	52.1	0.548022
18B	Loggerhead	QA56680	27	14% O2, 7% CO2	0.492	49.2	0.514386
19B	Loggerhead	QA56680	27	14% O2, 7% CO2	0.52	52	0.546851
20B	Loggerhead	QA56680	27	14% O2, 7% CO2	0.487	48.7	0.508652
21B	Loggerhead	QA56680	27	14% O2, 7% CO2	0.594	59.4	0.636022
22B	Loggerhead	QA56680	27	14% O2, 7% CO2	0.451	45.1	0.467885
23B	Loggerhead	QA56680	27	14% O2, 7% CO2	0.459	45.9	0.476869
24B	Loggerhead	QA56680	27	14% O2, 7% CO2	0.499	49.9	0.522444
25B	Loggerhead	QA56680	27	10% O2, 11% CO2	0.351	35.1	0.358639
26B	Loggerhead	QA56680	27	10% O2, 11% CO2	0.284	28.4	0.287963
27B	Loggerhead	QA56680	27	10% O2, 11% CO2	0.328	32.8	0.334186
28B	Loggerhead	QA56680	27	10% O2, 11% CO2	0.379	37.9	0.388715
29B	Loggerhead	QA56680	27	10% O2, 11% CO2	0.387	38.7	0.397376
30B	Loggerhead	QA56680	27	10% O2, 11% CO2	0.392	39.2	0.402805
31B	Loggerhead	QA56680	27	10% O2, 11% CO2	0.361	36.1	0.36934
32B	Loggerhead	QA56680	27	10% O2, 11% CO2	0.424	42.4	0.437857
33B	Loggerhead	QA56680	30	21% 02, 0% CO2	0.941	94.1	1.22557
34B	Loggerhead	QA56680	30	21% 02, 0% CO2	0.971	97.1	1.32938
35B	Loggerhead	QA56680	30	21% 02, 0% CO2	0.861	86.1	1.03723
36B	Loggerhead	QA56680	30	21% 02, 0% CO2	0.937	93.7	1.21394
37B	Loggerhead	QA56680	30	21% 02, 0% CO2	0.968	96.8	1.31713
38B	Loggerhead	QA56680	30	21% 02, 0% CO2	0.954	95.4	1.26631
39B	Loggerhead	QA56680	30	21% 02, 0% CO2	0.924	92.4	1.17841
40B	Loggerhead	QA56680	30	21% 02, 0% CO2	0.911	91.1	1.1457
41B	Loggerhead	QA56680	30	17% O2, 4% CO2	0.694	69.4	0.76703
42B	Loggerhead	QA56680	30	17% O2, 4% CO2	0.677	67.7	0.743679
43B	Loggerhead	QA56680	30	17% O2, 4% CO2	0.672	67.2	0.736906
44B	Loggerhead	QA56680	30	17% O2, 4% CO2	0.77	77	0.878841
45B	Loggerhead	QA56680	30	17% O2, 4% CO2	0.596	59.6	0.63851
46B	Loggerhead	QA56680	30	17% O2, 4% CO2	0.618	61.8	0.666196
47B	Loggerhead	QA56680	30	17% O2, 4% CO2	0.682	68.2	0.750494
48B	Loggerhead	QA56680	30	17% O2, 4% CO2	0.833	83.3	0.984508
49B	Loggerhead	QA56680	30	14% O2, 7% CO2	0.712	71.2	0.792342
50B	Loggerhead	QA56680	30	14% O2, 7% CO2	0.535	53.5	0.564508
51B	Loggerhead	QA56680	30	14% O2, 7% CO2	0.743	74.3	0.837542
52B	Loggerhead	QA56680	30	14% O2, 7% CO2	0.754	75.4	0.85413
53B	Loggerhead	QA56680	30	14% O2, 7% CO2	0.706	70.6	0.783834
54B	Loggerhead	QA56680	30	14% O2, 7% CO2	0.667	66.7	0.730175
56B	Loggerhead	QA56680	30	14% O2, 7% CO2	0.675	67.5	0.740965
57B	Loggerhead	QA56680	30	10% O2, 11% CO2	0.55	55	0.582364
58B	Loggerhead	QA56680	30	10% O2, 11% CO2	0.541	54.1	0.571626
59B	Loggerhead	QA56680	30	10% O2, 11% CO2	0.485	48.5	0.506363
60B	Loggerhead	QA56680	30	10% O2, 11% CO2	0.603	60.3	0.647256
61B	Loggerhead	QA56680	30	10% O2, 11% CO2	0.624	62.4	0.673851
62B	Loggerhead	QA56680	30	10% O2, 11% CO2	0.569	56.9	0.605289
63B	Loggerhead	QA56680	30	10% O2, 11% CO2	0.695	69.5	0.76842
64B	Loggerhead	QA56680	30	10% O2, 11% CO2	0.585	58.5	0.62488
65B	Loggerhead	QA56680	33	21% 02, 0% CO2	0.764	76.4	0.86949
66B	Loggerhead	QA56680	33	21% 02, 0% CO2	0.812	81.2	0.947571
67B	Loggerhead	QA56680	33	21% 02, 0% CO2	0.804	80.4	0.933992
68B	Loggerhead	QA56680	33	21% 02, 0% CO2	0.894	89.4	1.10619
69B	Loggerhead	QA56680	33	21% 02, 0% CO2	0.737	73.7	0.828621
70B	Loggerhead	QA56680	33	21% 02, 0% CO2	0.828	82.8	0.975531
71B	Loggerhead	QA56680	33	21% 02, 0% CO2	0.881	88.1	1.07797
72B	Loggerhead	QA56680	33	21% 02, 0% CO2	0.738	73.8	0.830102
73B	Loggerhead	QA56680	33	17% O2, 4% CO2	0.76	76	0.863313
74B	Loggerhead	QA56680	33	17% O2, 4% CO2	0.821	82.1	0.96316
75B	Loggerhead	QA56680	33	17% O2, 4% CO2	0.812	81.2	0.947571
76B	Loggerhead	QA56680	33	17% O2, 4% CO2	0.866	86.6	1.04715
77B	Loggerhead	QA56680	33	17% O2, 4% CO2	0.82	82	0.961411
78B	Loggerhead	QA56680	33	17% O2, 4% CO2	0.879	87.9	1.07376
79B	Loggerhead	QA56680	33	17% O2, 4% CO2	0.828	82.8	0.975531
80B	Loggerhead	QA56680	33	17% O2, 4% CO2	0.768	76.8	0.875712
81B	Loggerhead	QA56680	33	14% O2, 7% CO2	0.838	83.8	0.993608
82B	Loggerhead	QA56680	33	14% O2, 7% CO2	0.746	74.6	0.842035
83B	Loggerhead	QA56680	33	14% O2, 7% CO2	0.828	82.8	0.975531
84B	Loggerhead	QA56680	33	14% O2, 7% CO2	0.867	86.7	1.04915
85B	Loggerhead	QA56680	33	14% O2, 7% CO2	0.687	68.7	0.757352
86B	Loggerhead	QA56680	33	14% O2, 7% CO2	0.866	86.6	1.04715
87B	Loggerhead	QA56680	33	14% O2, 7% CO2	0.782	78.2	0.897868
88B	Loggerhead	QA56680	33	14% O2, 7% CO2	0.84	84	0.997283
89B	Loggerhead	QA56680	33	14% O2, 7% CO2	0.722	72.2	0.806689
90B	Loggerhead	QA56680	33	14% O2, 7% CO2	0.718	71.8	0.800925
91B	Loggerhead	QA56680	33	10% O2, 11% CO2	0.76	76	0.863313
92B	Loggerhead	QA56680	33	10% O2, 11% CO2	0.853	85.3	1.02171
93B	Loggerhead	QA56680	33	10% O2, 11% CO2	0.805	80.5	0.935675
94B	Loggerhead	QA56680	33	10% O2, 11% CO2	0.818	81.8	0.957925
95B	Loggerhead	QA56680	33	10% O2, 11% CO2	0.811	81.1	0.945859
96B	Loggerhead	QA56680	33	10% O2, 11% CO2	0.86	86	1.03527
97B	Loggerhead	QA56680	33	10% O2, 11% CO2	0.812	81.2	0.947571
98B	Loggerhead	QA56680	33	10% O2, 11% CO2	0.696	69.6	0.769812
1C	Loggerhead	T73816	27	21% 02, 0% CO2	0.821	82.1	0.96316
2C	Loggerhead	T73816	27	21% 02, 0% CO2	0.972	97.2	1.3336
3C	Loggerhead	T73816	27	21% 02, 0% CO2	0.835	83.5	0.988133
4C	Loggerhead	T73816	27	21% 02, 0% CO2	0.857	85.7	1.02942
5C	Loggerhead	T73816	27	21% 02, 0% CO2	0.957	95.7	1.27648
6C	Loggerhead	T73816	27	21% 02, 0% CO2	0.8	80	0.927295
7C	Loggerhead	T73816	27	21% 02, 0% CO2	0.708	70.8	0.786662
8C	Loggerhead	T73816	27	21% 02, 0% CO2	0.777	77.7	0.889886
9C	Loggerhead	T73816	27	17% O2, 4% CO2	0.603	60.3	0.647256
10C	Loggerhead	T73816	27	17% O2, 4% CO2	0.619	61.9	0.667469
11C	Loggerhead	T73816	27	17% O2, 4% CO2	0.608	60.8	0.653539
12C	Loggerhead	T73816	27	17% O2, 4% CO2	0.557	55.7	0.590769
13C	Loggerhead	T73816	27	17% O2, 4% CO2	0.604	60.4	0.648511
14C	Loggerhead	T73816	27	17% O2, 4% CO2	0.552	55.2	0.584761
15C	Loggerhead	T73816	27	17% O2, 4% CO2	0.664	66.4	0.726156
16C	Loggerhead	T73816	27	17% O2, 4% CO2	0.364	36.4	0.372559
17C	Loggerhead	T73816	27	14% O2, 7% CO2	0.58	58	0.618729
18C	Loggerhead	T73816	27	14% O2, 7% CO2	0.51	51	0.535185
19C	Loggerhead	T73816	27	14% O2, 7% CO2	0.501	50.1	0.524754
20C	Loggerhead	T73816	27	14% O2, 7% CO2	0.507	50.7	0.531701
21C	Loggerhead	T73816	27	14% O2, 7% CO2	0.435	43.5	0.450038
22C	Loggerhead	T73816	27	14% O2, 7% CO2	0.621	62.1	0.670018
23C	Loggerhead	T73816	27	14% O2, 7% CO2	0.595	59.5	0.637266
24C	Loggerhead	T73816	27	14% O2, 7% CO2	0.443	44.3	0.458942
25C	Loggerhead	T73816	27	14% O2, 7% CO2	0.464	46.4	0.482505
26C	Loggerhead	T73816	27	14% O2, 7% CO2	0.509	50.9	0.534023
27C	Loggerhead	T73816	27	10% O2, 11% CO2	0.236	23.6	0.238248
28C	Loggerhead	T73816	27	10% O2, 11% CO2	0.316	31.6	0.32151
29C	Loggerhead	T73816	27	10% O2, 11% CO2	0.315	31.5	0.320457
30C	Loggerhead	T73816	27	10% O2, 11% CO2	0.329	32.9	0.335244
31C	Loggerhead	T73816	27	10% O2, 11% CO2	0.317	31.7	0.322565
32C	Loggerhead	T73816	27	10% O2, 11% CO2	0.283	28.3	0.286921
33C	Loggerhead	T73816	27	10% O2, 11% CO2	0.305	30.5	0.309938
34C	Loggerhead	T73816	27	10% O2, 11% CO2	0.336	33.6	0.342667
35C	Loggerhead	T73816	30	21% 02, 0% CO2	0.713	71.3	0.793768
36C	Loggerhead	T73816	30	21% 02, 0% CO2	0.782	78.2	0.897868
37C	Loggerhead	T73816	30	21% 02, 0% CO2	0.896	89.6	1.11068
38C	Loggerhead	T73816	30	21% 02, 0% CO2	0.912	91.2	1.14813
39C	Loggerhead	T73816	30	21% 02, 0% CO2	0.686	68.6	0.755977
40C	Loggerhead	T73816	30	21% 02, 0% CO2	0.893	89.3	1.10397
41C	Loggerhead	T73816	30	21% 02, 0% CO2	0.741	74.1	0.834558
42C	Loggerhead	T73816	30	21% 02, 0% CO2	0.656	65.6	0.715507
44C	Loggerhead	T73816	30	17% O2, 4% CO2	0.74	74	0.83307
45C	Loggerhead	T73816	30	17% O2, 4% CO2	0.829	82.9	0.977317
46C	Loggerhead	T73816	30	17% O2, 4% CO2	0.744	74.4	0.839037
47C	Loggerhead	T73816	30	17% O2, 4% CO2	0.793	79.3	0.915718
48C	Loggerhead	T73816	30	17% O2, 4% CO2	0.627	62.7	0.677696
49C	Loggerhead	T73816	30	17% O2, 4% CO2	0.66	66	0.720819
50C	Loggerhead	T73816	30	17% O2, 4% CO2	0.846	84.6	1.00844
51C	Loggerhead	T73816	30	14% O2, 7% CO2	0.581	58.1	0.619957
52C	Loggerhead	T73816	30	14% O2, 7% CO2	0.434	43.4	0.448928
53C	Loggerhead	T73816	30	14% O2, 7% CO2	0.601	60.1	0.644752
54C	Loggerhead	T73816	30	14% O2, 7% CO2	0.551	55.1	0.583562
55C	Loggerhead	T73816	30	14% O2, 7% CO2	0.614	61.4	0.661118
56C	Loggerhead	T73816	30	14% O2, 7% CO2	0.498	49.8	0.521291
57C	Loggerhead	T73816	30	14% O2, 7% CO2	0.509	50.9	0.534023
58C	Loggerhead	T73816	30	14% O2, 7% CO2	0.607	60.7	0.65228
59C	Loggerhead	T73816	30	10% O2, 11% CO2	0.329	32.9	0.335244
60C	Loggerhead	T73816	30	10% O2, 11% CO2	0.377	37.7	0.386555
61C	Loggerhead	T73816	30	10% O2, 11% CO2	0.24	24	0.242366
62C	Loggerhead	T73816	30	10% O2, 11% CO2	0.238	23.8	0.240306
63C	Loggerhead	T73816	30	10% O2, 11% CO2	0.275	27.5	0.27859
64C	Loggerhead	T73816	30	10% O2, 11% CO2	0.345	34.5	0.352239
65C	Loggerhead	T73816	30	10% O2, 11% CO2	0.279	27.9	0.282753
66C	Loggerhead	T73816	30	10% O2, 11% CO2	0.318	31.8	0.323619
67C	Loggerhead	T73816	33	21% 02, 0% CO2	0.895	89.5	1.10843
68C	Loggerhead	T73816	33	21% 02, 0% CO2	0.953	95.3	1.26299
69C	Loggerhead	T73816	33	21% 02, 0% CO2	0.861	86.1	1.03723
70C	Loggerhead	T73816	33	21% 02, 0% CO2	0.891	89.1	1.09954
71C	Loggerhead	T73816	33	21% 02, 0% CO2	0.814	81.4	0.951006
72C	Loggerhead	T73816	33	21% 02, 0% CO2	0.83	83	0.979108
73C	Loggerhead	T73816	33	21% 02, 0% CO2	0.911	91.1	1.1457
74C	Loggerhead	T73816	33	21% 02, 0% CO2	0.786	78.6	0.904312
75C	Loggerhead	T73816	33	21% 02, 0% CO2	0.789	78.9	0.90918
76C	Loggerhead	T73816	33	21% 02, 0% CO2	0.803	80.3	0.932312
77C	Loggerhead	T73816	33	17% O2, 4% CO2	0.674	67.4	0.73961
78C	Loggerhead	T73816	33	17% O2, 4% CO2	0.448	44.8	0.464527
79C	Loggerhead	T73816	33	17% O2, 4% CO2	0.633	63.3	0.685422
80C	Loggerhead	T73816	33	17% O2, 4% CO2	0.497	49.7	0.520138
81C	Loggerhead	T73816	33	17% O2, 4% CO2	0.733	73.3	0.822722
82C	Loggerhead	T73816	33	17% O2, 4% CO2	0.312	31.2	0.317297
83C	Loggerhead	T73816	33	17% O2, 4% CO2	0.564	56.4	0.599222
84C	Loggerhead	T73816	33	17% O2, 4% CO2	0.362	36.2	0.370413
85C	Loggerhead	T73816	33	17% O2, 4% CO2	0.881	88.1	1.07797
86C	Loggerhead	T73816	33	14% O2, 7% CO2	0.108	10.8	0.108211
87C	Loggerhead	T73816	33	14% O2, 7% CO2	0.616	61.6	0.663655
88C	Loggerhead	T73816	33	14% O2, 7% CO2	0.626	62.6	0.676413
89C	Loggerhead	T73816	33	14% O2, 7% CO2	0.632	63.2	0.684131
90C	Loggerhead	T73816	33	14% O2, 7% CO2	0.62	62	0.668743
91C	Loggerhead	T73816	33	14% O2, 7% CO2	0.29	29	0.294227
92C	Loggerhead	T73816	33	14% O2, 7% CO2	0.194	19.4	0.195238
93C	Loggerhead	T73816	33	14% O2, 7% CO2	0.399	39.9	0.410426
94C	Loggerhead	T73816	33	14% O2, 7% CO2	0.321	32.1	0.326785
95C	Loggerhead	T73816	33	14% O2, 7% CO2	0.544	54.4	0.575197
96C	Loggerhead	T73816	33	10% O2, 11% CO2	0.441	44.1	0.456713
97C	Loggerhead	T73816	33	10% O2, 11% CO2	0.803	80.3	0.932312
98C	Loggerhead	T73816	33	10% O2, 11% CO2	0.524	52.4	0.551541
99C	Loggerhead	T73816	33	10% O2, 11% CO2	0.513	51.3	0.538676
100C	Loggerhead	T73816	33	10% O2, 11% CO2	0.131	13.1	0.131378
101C	Loggerhead	T73816	33	10% O2, 11% CO2	0.681	68.1	0.749127
102C	Loggerhead	T73816	33	10% O2, 11% CO2	0.582	58.2	0.621186
103C	Loggerhead	T73816	33	10% O2, 11% CO2	0.629	62.9	0.680266
1D	Loggerhead	QA13954	27	21% 02, 0% CO2	0.936	93.6	1.21109
2D	Loggerhead	QA13954	27	21% 02, 0% CO2	0.892	89.2	1.10175
3D	Loggerhead	QA13954	27	21% 02, 0% CO2	0.874	87.4	1.06337
4D	Loggerhead	QA13954	27	21% 02, 0% CO2	0.931	93.1	1.19714
5D	Loggerhead	QA13954	27	21% 02, 0% CO2	0.968	96.8	1.31713
6D	Loggerhead	QA13954	27	21% 02, 0% CO2	0.78	78	0.894666
7D	Loggerhead	QA13954	27	21% 02, 0% CO2	0.937	93.7	1.21394
8D	Loggerhead	QA13954	27	21% 02, 0% CO2	0.94	94	1.22263
9D	Loggerhead	QA13954	27	17% O2, 4% CO2	0.673	67.3	0.738257
10D	Loggerhead	QA13954	27	17% O2, 4% CO2	0.661	66.1	0.722151
11D	Loggerhead	QA13954	27	17% O2, 4% CO2	0.649	64.9	0.706269
12D	Loggerhead	QA13954	27	17% O2, 4% CO2	0.656	65.6	0.715507
13D	Loggerhead	QA13954	27	17% O2, 4% CO2	0.727	72.7	0.813943
14D	Loggerhead	QA13954	27	17% O2, 4% CO2	0.57	57	0.606506
15D	Loggerhead	QA13954	27	17% O2, 4% CO2	0.611	61.1	0.657323
16D	Loggerhead	QA13954	27	17% O2, 4% CO2	0.656	65.6	0.715507
17D	Loggerhead	QA13954	27	17% O2, 4% CO2	0.614	61.4	0.661118
18D	Loggerhead	QA13954	27	17% O2, 4% CO2	0.569	56.9	0.605289
19D	Loggerhead	QA13954	27	14% O2, 7% CO2	0.507	50.7	0.531701
20D	Loggerhead	QA13954	27	14% O2, 7% CO2	0.508	50.8	0.532861
21D	Loggerhead	QA13954	27	14% O2, 7% CO2	0.538	53.8	0.568063
22D	Loggerhead	QA13954	27	14% O2, 7% CO2	0.443	44.3	0.458942
23D	Loggerhead	QA13954	27	14% O2, 7% CO2	0.482	48.2	0.502936
24D	Loggerhead	QA13954	27	14% O2, 7% CO2	0.506	50.6	0.530541
25D	Loggerhead	QA13954	27	14% O2, 7% CO2	0.464	46.4	0.482505
26D	Loggerhead	QA13954	27	14% O2, 7% CO2	0.397	39.7	0.408246
27D	Loggerhead	QA13954	27	14% O2, 7% CO2	0.513	51.3	0.538676
28D	Loggerhead	QA13954	27	14% O2, 7% CO2	0.477	47.7	0.497238
29D	Loggerhead	QA13954	27	10% O2, 11% CO2	0.345	34.5	0.352239
30D	Loggerhead	QA13954	27	10% O2, 11% CO2	0.27	27	0.273393
31D	Loggerhead	QA13954	27	10% O2, 11% CO2	0.293	29.3	0.297363
32D	Loggerhead	QA13954	27	10% O2, 11% CO2	0.295	29.5	0.299456
33D	Loggerhead	QA13954	27	10% O2, 11% CO2	0.285	28.5	0.289006
34D	Loggerhead	QA13954	27	10% O2, 11% CO2	0.25	25	0.25268
35D	Loggerhead	QA13954	27	10% O2, 11% CO2	0.403	40.3	0.414792
37D	Loggerhead	QA13954	30	21% 02, 0% CO2	0.585	58.5	0.62488
38D	Loggerhead	QA13954	30	21% 02, 0% CO2	0.817	81.7	0.956189
39D	Loggerhead	QA13954	30	21% 02, 0% CO2	0.703	70.3	0.779607
40D	Loggerhead	QA13954	30	21% 02, 0% CO2	0.794	79.4	0.917361
41D	Loggerhead	QA13954	30	21% 02, 0% CO2	0.806	80.6	0.937363
42D	Loggerhead	QA13954	30	21% 02, 0% CO2	0.604	60.4	0.648511
43D	Loggerhead	QA13954	30	21% 02, 0% CO2	0.667	66.7	0.730175
44D	Loggerhead	QA13954	30	21% 02, 0% CO2	0.871	87.1	1.05723
45D	Loggerhead	QA13954	30	17% O2, 4% CO2	0.761	76.1	0.864853
46D	Loggerhead	QA13954	30	17% O2, 4% CO2	0.688	68.8	0.75873
47D	Loggerhead	QA13954	30	17% O2, 4% CO2	0.763	76.3	0.867942
48D	Loggerhead	QA13954	30	17% O2, 4% CO2	0.821	82.1	0.96316
49D	Loggerhead	QA13954	30	17% O2, 4% CO2	0.835	83.5	0.988133
50D	Loggerhead	QA13954	30	17% O2, 4% CO2	0.818	81.8	0.957925
51D	Loggerhead	QA13954	30	17% O2, 4% CO2	0.879	87.9	1.07376
52D	Loggerhead	QA13954	30	17% O2, 4% CO2	0.783	78.3	0.899474
53D	Loggerhead	QA13954	30	14% O2, 7% CO2	0.589	58.9	0.629821
54D	Loggerhead	QA13954	30	14% O2, 7% CO2	0.595	59.5	0.637266
55D	Loggerhead	QA13954	30	14% O2, 7% CO2	0.567	56.7	0.602859
56D	Loggerhead	QA13954	30	14% O2, 7% CO2	0.683	68.3	0.751862
57D	Loggerhead	QA13954	30	14% O2, 7% CO2	0.525	52.5	0.552715
58D	Loggerhead	QA13954	30	14% O2, 7% CO2	0.576	57.6	0.613827
59D	Loggerhead	QA13954	30	14% O2, 7% CO2	0.476	47.6	0.496101
60D	Loggerhead	QA13954	30	14% O2, 7% CO2	0.627	62.7	0.677696
61D	Loggerhead	QA13954	30	10% O2, 11% CO2	0.487	48.7	0.508652
62D	Loggerhead	QA13954	30	10% O2, 11% CO2	0.364	36.4	0.372559
63D	Loggerhead	QA13954	30	10% O2, 11% CO2	0.452	45.2	0.469006
64D	Loggerhead	QA13954	30	10% O2, 11% CO2	0.457	45.7	0.474619
65D	Loggerhead	QA13954	30	10% O2, 11% CO2	0.505	50.5	0.529382
66D	Loggerhead	QA13954	30	10% O2, 11% CO2	0.385	38.5	0.395208
67D	Loggerhead	QA13954	30	10% O2, 11% CO2	0.366	36.6	0.374707
68D	Loggerhead	QA13954	30	10% O2, 11% CO2	0.445	44.5	0.461174
69D	Loggerhead	QA13954	33	21% 02, 0% CO2	0.912	91.2	1.14813
70D	Loggerhead	QA13954	33	21% 02, 0% CO2	0.876	87.6	1.06751
71D	Loggerhead	QA13954	33	21% 02, 0% CO2	0.824	82.4	0.968435
72D	Loggerhead	QA13954	33	21% 02, 0% CO2	0.927	92.7	1.18633
73D	Loggerhead	QA13954	33	21% 02, 0% CO2	0.768	76.8	0.875712
74D	Loggerhead	QA13954	33	21% 02, 0% CO2	0.85	85	1.01599
75D	Loggerhead	QA13954	33	21% 02, 0% CO2	0.807	80.7	0.939054
76D	Loggerhead	QA13954	33	21% 02, 0% CO2	0.86	86	1.03527
77D	Loggerhead	QA13954	33	21% 02, 0% CO2	0.85	85	1.01599
78D	Loggerhead	QA13954	33	21% 02, 0% CO2	0.911	91.1	1.1457
79D	Loggerhead	QA13954	33	17% O2, 4% CO2	0.646	64.6	0.702333
80D	Loggerhead	QA13954	33	17% O2, 4% CO2	0.744	74.4	0.839037
81D	Loggerhead	QA13954	33	17% O2, 4% CO2	0.667	66.7	0.730175
82D	Loggerhead	QA13954	33	17% O2, 4% CO2	0.789	78.9	0.90918
83D	Loggerhead	QA13954	33	17% O2, 4% CO2	0.733	73.3	0.822722
84D	Loggerhead	QA13954	33	17% O2, 4% CO2	0.742	74.2	0.836049
85D	Loggerhead	QA13954	33	17% O2, 4% CO2	0.762	76.2	0.866396
86D	Loggerhead	QA13954	33	17% O2, 4% CO2	0.779	77.9	0.893069
87D	Loggerhead	QA13954	33	17% O2, 4% CO2	0.756	75.6	0.85718
88D	Loggerhead	QA13954	33	17% O2, 4% CO2	0.724	72.4	0.809584
89D	Loggerhead	QA13954	33	14% O2, 7% CO2	0.621	62.1	0.670018
90D	Loggerhead	QA13954	33	14% O2, 7% CO2	0.61	61	0.656061
91D	Loggerhead	QA13954	33	14% O2, 7% CO2	0.577	57.7	0.615051
92D	Loggerhead	QA13954	33	14% O2, 7% CO2	0.638	63.8	0.691898
93D	Loggerhead	QA13954	33	14% O2, 7% CO2	0.661	66.1	0.722151
94D	Loggerhead	QA13954	33	14% O2, 7% CO2	0.639	63.9	0.693198
95D	Loggerhead	QA13954	33	14% O2, 7% CO2	0.579	57.9	0.617502
96D	Loggerhead	QA13954	33	14% O2, 7% CO2	0.597	59.7	0.639756
98D	Loggerhead	QA13954	33	14% O2, 7% CO2	0.59	59	0.631059
99D	Loggerhead	QA13954	33	10% O2, 11% CO2	0.613	61.3	0.659852
100D	Loggerhead	QA13954	33	10% O2, 11% CO2	0.695	69.5	0.76842
101D	Loggerhead	QA13954	33	10% O2, 11% CO2	0.699	69.9	0.773998
102D	Loggerhead	QA13954	33	10% O2, 11% CO2	0.485	48.5	0.506363
103D	Loggerhead	QA13954	33	10% O2, 11% CO2	0.653	65.3	0.711539
104D	Loggerhead	QA13954	33	10% O2, 11% CO2	0.603	60.3	0.647256
105D	Loggerhead	QA13954	33	10% O2, 11% CO2	0.604	60.4	0.648511
106D	Loggerhead	QA13954	33	10% O2, 11% CO2	0.729	72.9	0.81686
107D	Loggerhead	QA13954	33	10% O2, 11% CO2	0.652	65.2	0.710219
108D	Loggerhead	QA13954	33	10% O2, 11% CO2	0.532	53.2	0.560961
1E	Green	QA57988	27	21% 02, 0% CO2	0.864	86.4	1.04316
2E	Green	QA57988	27	21% 02, 0% CO2	0.813	81.3	0.949286
3E	Green	QA57988	27	21% 02, 0% CO2	0.844	84.4	1.0047
5E	Green	QA57988	27	21% 02, 0% CO2	0.717	71.7	0.799489
6E	Green	QA57988	27	21% 02, 0% CO2	0.83	83	0.979108
7E	Green	QA57988	27	21% 02, 0% CO2	0.84	84	0.997283
8E	Green	QA57988	27	21% 02, 0% CO2	0.787	78.7	0.905931
10E	Green	QA57988	27	21% 02, 0% CO2	0.798	79.8	0.923969
11E	Green	QA57988	27	17% O2, 4% CO2	0.645	64.5	0.701023
12E	Green	QA57988	27	17% O2, 4% CO2	0.695	69.5	0.76842
13E	Green	QA57988	27	17% O2, 4% CO2	0.655	65.5	0.714183
14E	Green	QA57988	27	17% O2, 4% CO2	0.668	66.8	0.731518
15E	Green	QA57988	27	17% O2, 4% CO2	0.599	59.9	0.642252
16E	Green	QA57988	27	17% O2, 4% CO2	0.661	66.1	0.722151
17E	Green	QA57988	27	17% O2, 4% CO2	0.55	55	0.582364
18E	Green	QA57988	27	17% O2, 4% CO2	0.55	55	0.582364
19E	Green	QA57988	27	17% O2, 4% CO2	0.536	53.6	0.565692
20E	Green	QA57988	27	17% O2, 4% CO2	0.646	64.6	0.702333
21E	Green	QA57988	27	10% O2, 11% CO2	0.39	39	0.400632
22E	Green	QA57988	27	10% O2, 11% CO2	0.362	36.2	0.370413
23E	Green	QA57988	27	10% O2, 11% CO2	0.351	35.1	0.358639
24E	Green	QA57988	27	10% O2, 11% CO2	0.343	34.3	0.350109
25E	Green	QA57988	27	10% O2, 11% CO2	0.328	32.8	0.334186
26E	Green	QA57988	27	10% O2, 11% CO2	0.384	38.4	0.394125
27E	Green	QA57988	27	10% O2, 11% CO2	0.384	38.4	0.394125
28E	Green	QA57988	27	10% O2, 11% CO2	0.354	35.4	0.361845
29E	Green	QA57988	27	10% O2, 11% CO2	0.35	35	0.357571
30E	Green	QA57988	27	10% O2, 11% CO2	0.291	29.1	0.295272
31E	Green	QA57988	30	21% 02, 0% CO2	0.874	87.4	1.06337
32E	Green	QA57988	30	21% 02, 0% CO2	0.851	85.1	1.01789
33E	Green	QA57988	30	21% 02, 0% CO2	0.839	83.9	0.995443
34E	Green	QA57988	30	21% 02, 0% CO2	0.877	87.7	1.06958
35E	Green	QA57988	30	21% 02, 0% CO2	0.876	87.6	1.06751
36E	Green	QA57988	30	21% 02, 0% CO2	0.859	85.9	1.03331
37E	Green	QA57988	30	21% 02, 0% CO2	0.873	87.3	1.06132
38E	Green	QA57988	30	21% 02, 0% CO2	0.869	86.9	1.05318
39E	Green	QA57988	30	21% 02, 0% CO2	0.889	88.9	1.09516
40E	Green	QA57988	30	21% 02, 0% CO2	0.87	87	1.0552
41E	Green	QA57988	30	17% O2, 4% CO2	0.72	72	0.803802
42E	Green	QA57988	30	17% O2, 4% CO2	0.777	77.7	0.889886
43E	Green	QA57988	30	17% O2, 4% CO2	0.754	75.4	0.85413
44E	Green	QA57988	30	17% O2, 4% CO2	0.751	75.1	0.849575
45E	Green	QA57988	30	17% O2, 4% CO2	0.845	84.5	1.00657
46E	Green	QA57988	30	17% O2, 4% CO2	0.816	81.6	0.954457
47E	Green	QA57988	30	17% O2, 4% CO2	0.672	67.2	0.736906
48E	Green	QA57988	30	17% O2, 4% CO2	0.812	81.2	0.947571
49E	Green	QA57988	30	17% O2, 4% CO2	0.802	80.2	0.930636
50E	Green	QA57988	30	17% O2, 4% CO2	0.732	73.2	0.821253
51E	Green	QA57988	30	10% O2, 11% CO2	0.424	42.4	0.437857
52E	Green	QA57988	30	10% O2, 11% CO2	0.367	36.7	0.375782
53E	Green	QA57988	30	10% O2, 11% CO2	0.505	50.5	0.529382
54E	Green	QA57988	30	10% O2, 11% CO2	0.44	44	0.455599
55E	Green	QA57988	30	10% O2, 11% CO2	0.315	31.5	0.320457
56E	Green	QA57988	30	10% O2, 11% CO2	0.455	45.5	0.472372
57E	Green	QA57988	30	10% O2, 11% CO2	0.458	45.8	0.475744
58E	Green	QA57988	30	10% O2, 11% CO2	0.364	36.4	0.372559
59E	Green	QA57988	30	10% O2, 11% CO2	0.413	41.3	0.425746
60E	Green	QA57988	30	10% O2, 11% CO2	0.35	35	0.357571
61E	Green	QA57988	33	21% 02, 0% CO2	0.745	74.5	0.840535
62E	Green	QA57988	33	21% 02, 0% CO2	0.7	70	0.775397
63E	Green	QA57988	33	21% 02, 0% CO2	0.781	78.1	0.896265
64E	Green	QA57988	33	21% 02, 0% CO2	0.76	76	0.863313
66E	Green	QA57988	33	21% 02, 0% CO2	0.795	79.5	0.919008
67E	Green	QA57988	33	21% 02, 0% CO2	0.803	80.3	0.932312
68E	Green	QA57988	33	21% 02, 0% CO2	0.854	85.4	1.02363
69E	Green	QA57988	33	21% 02, 0% CO2	0.941	94.1	1.22557
70E	Green	QA57988	33	21% 02, 0% CO2	0.652	65.2	0.710219
71E	Green	QA57988	33	17% O2, 4% CO2	0.685	68.5	0.754604
72E	Green	QA57988	33	17% O2, 4% CO2	0.714	71.4	0.795195
73E	Green	QA57988	33	17% O2, 4% CO2	0.835	83.5	0.988133
74E	Green	QA57988	33	17% O2, 4% CO2	0.832	83.2	0.982703
75E	Green	QA57988	33	17% O2, 4% CO2	0.852	85.2	1.01979
76E	Green	QA57988	33	17% O2, 4% CO2	0.743	74.3	0.837542
77E	Green	QA57988	33	17% O2, 4% CO2	0.854	85.4	1.02363
78E	Green	QA57988	33	17% O2, 4% CO2	0.667	66.7	0.730175
79E	Green	QA57988	33	17% O2, 4% CO2	0.683	68.3	0.751862
81E	Green	QA57988	33	10% O2, 11% CO2	0.481	48.1	0.501795
82E	Green	QA57988	33	10% O2, 11% CO2	0.497	49.7	0.520138
83E	Green	QA57988	33	10% O2, 11% CO2	0.469	46.9	0.488158
84E	Green	QA57988	33	10% O2, 11% CO2	0.362	36.2	0.370413
85E	Green	QA57988	33	10% O2, 11% CO2	0.443	44.3	0.458942
86E	Green	QA57988	33	10% O2, 11% CO2	0.612	61.2	0.658587
87E	Green	QA57988	33	10% O2, 11% CO2	0.4	40	0.411517
88E	Green	QA57988	33	10% O2, 11% CO2	0.544	54.4	0.575197
89E	Green	QA57988	33	10% O2, 11% CO2	0.466	46.6	0.484764
90E	Green	QA57988	33	10% O2, 11% CO2	0.518	51.8	0.544511
1F	Green	K55577	27	21% 02, 0% CO2	0.818	81.8	0.957925
2F	Green	K55577	27	21% 02, 0% CO2	0.813	81.3	0.949286
3F	Green	K55577	27	21% 02, 0% CO2	0.838	83.8	0.993608
4F	Green	K55577	27	21% 02, 0% CO2	0.739	73.9	0.831585
5F	Green	K55577	27	21% 02, 0% CO2	0.762	76.2	0.866396
7F	Green	K55577	27	21% 02, 0% CO2	0.879	87.9	1.07376
8F	Green	K55577	27	21% 02, 0% CO2	0.771	77.1	0.88041
9F	Green	K55577	27	21% 02, 0% CO2	0.859	85.9	1.03331
10F	Green	K55577	27	21% 02, 0% CO2	0.775	77.5	0.886715
11F	Green	K55577	27	17% O2, 4% CO2	0.664	66.4	0.726156
12F	Green	K55577	27	17% O2, 4% CO2	0.598	59.8	0.641003
13F	Green	K55577	27	17% O2, 4% CO2	0.585	58.5	0.62488
14F	Green	K55577	27	17% O2, 4% CO2	0.616	61.6	0.663655
15F	Green	K55577	27	17% O2, 4% CO2	0.672	67.2	0.736906
16F	Green	K55577	27	17% O2, 4% CO2	0.577	57.7	0.615051
17F	Green	K55577	27	17% O2, 4% CO2	0.651	65.1	0.708901
18F	Green	K55577	27	17% O2, 4% CO2	0.702	70.2	0.778202
19F	Green	K55577	27	17% O2, 4% CO2	0.622	62.2	0.671294
20F	Green	K55577	27	17% O2, 4% CO2	0.565	56.5	0.600433
21F	Green	K55577	27	10% O2, 11% CO2	0.213	21.3	0.214644
22F	Green	K55577	27	10% O2, 11% CO2	0.315	31.5	0.320457
23F	Green	K55577	27	10% O2, 11% CO2	0.254	25.4	0.256814
24F	Green	K55577	27	10% O2, 11% CO2	0.368	36.8	0.376857
25F	Green	K55577	27	10% O2, 11% CO2	0.142	14.2	0.142482
26F	Green	K55577	27	10% O2, 11% CO2	0.382	38.2	0.391959
27F	Green	K55577	27	10% O2, 11% CO2	0.248	24.8	0.250615
28F	Green	K55577	27	10% O2, 11% CO2	0.34	34	0.346917
29F	Green	K55577	27	10% O2, 11% CO2	0.242	24.2	0.244427
30F	Green	K55577	27	10% O2, 11% CO2	0.304	30.4	0.308889
31F	Green	K55577	27	10% O2, 11% CO2	0.289	28.9	0.293182
32F	Green	K55577	30	21% 02, 0% CO2	0.886	88.6	1.08865
33F	Green	K55577	30	21% 02, 0% CO2	0.871	87.1	1.05723
34F	Green	K55577	30	21% 02, 0% CO2	0.885	88.5	1.08649
35F	Green	K55577	30	21% 02, 0% CO2	0.768	76.8	0.875712
36F	Green	K55577	30	21% 02, 0% CO2	0.501	50.1	0.524754
37F	Green	K55577	30	21% 02, 0% CO2	0.766	76.6	0.872595
38F	Green	K55577	30	21% 02, 0% CO2	0.842	84.2	1.00098
39F	Green	K55577	30	21% 02, 0% CO2	0.85	85	1.01599
40F	Green	K55577	30	21% 02, 0% CO2	0.77	77	0.878841
41F	Green	K55577	30	21% 02, 0% CO2	0.77	77	0.878841
42F	Green	K55577	30	21% 02, 0% CO2	0.819	81.9	0.959666
44F	Green	K55577	30	17% O2, 4% CO2	0.852	85.2	1.01979
45F	Green	K55577	30	17% O2, 4% CO2	0.783	78.3	0.899474
46F	Green	K55577	30	17% O2, 4% CO2	0.683	68.3	0.751862
47F	Green	K55577	30	17% O2, 4% CO2	0.819	81.9	0.959666
48F	Green	K55577	30	17% O2, 4% CO2	0.749	74.9	0.846552
49F	Green	K55577	30	17% O2, 4% CO2	0.836	83.6	0.989953
50F	Green	K55577	30	17% O2, 4% CO2	0.734	73.4	0.824193
51F	Green	K55577	30	17% O2, 4% CO2	0.744	74.4	0.839037
52F	Green	K55577	30	17% O2, 4% CO2	0.779	77.9	0.893069
53F	Green	K55577	30	10% O2, 11% CO2	0.176	17.6	0.176922
54F	Green	K55577	30	10% O2, 11% CO2	0.465	46.5	0.483635
55F	Green	K55577	30	10% O2, 11% CO2	0.461	46.1	0.479122
56F	Green	K55577	30	10% O2, 11% CO2	0.143	14.3	0.143492
57F	Green	K55577	30	10% O2, 11% CO2	0.356	35.6	0.363984
58F	Green	K55577	30	10% O2, 11% CO2	0.486	48.6	0.507507
59F	Green	K55577	30	10% O2, 11% CO2	0.438	43.8	0.453373
60F	Green	K55577	30	10% O2, 11% CO2	0.406	40.6	0.418073
61F	Green	K55577	30	10% O2, 11% CO2	0.294	29.4	0.298409
62F	Green	K55577	30	10% O2, 11% CO2	0.529	52.9	0.557422
63F	Green	K55577	30	10% O2, 11% CO2	0.44	44	0.455599
64F	Green	K55577	33	21% 02, 0% CO2	0.821	82.1	0.96316
65F	Green	K55577	33	21% 02, 0% CO2	0.721	72.1	0.805244
66F	Green	K55577	33	21% 02, 0% CO2	0.669	66.9	0.732863
67F	Green	K55577	33	21% 02, 0% CO2	0.719	71.9	0.802362
68F	Green	K55577	33	21% 02, 0% CO2	0.544	54.4	0.575197
69F	Green	K55577	33	21% 02, 0% CO2	0.818	81.8	0.957925
70F	Green	K55577	33	21% 02, 0% CO2	0.737	73.7	0.828621
71F	Green	K55577	33	21% 02, 0% CO2	0.713	71.3	0.793768
72F	Green	K55577	33	21% 02, 0% CO2	0.589	58.9	0.629821
73F	Green	K55577	33	21% 02, 0% CO2	0.714	71.4	0.795195
74F	Green	K55577	33	21% 02, 0% CO2	0.596	59.6	0.63851
75F	Green	K55577	33	17% O2, 4% CO2	0.783	78.3	0.899474
76F	Green	K55577	33	17% O2, 4% CO2	0.59	59	0.631059
77F	Green	K55577	33	17% O2, 4% CO2	0.811	81.1	0.945859
78F	Green	K55577	33	17% O2, 4% CO2	0.815	81.5	0.952729
79F	Green	K55577	33	17% O2, 4% CO2	0.819	81.9	0.959666
80F	Green	K55577	33	17% O2, 4% CO2	0.728	72.8	0.8154
81F	Green	K55577	33	17% O2, 4% CO2	0.683	68.3	0.751862
82F	Green	K55577	33	17% O2, 4% CO2	0.749	74.9	0.846552
83F	Green	K55577	33	17% O2, 4% CO2	0.748	74.8	0.845044
84F	Green	K55577	33	17% O2, 4% CO2	0.84	84	0.997283
85F	Green	K55577	33	10% O2, 11% CO2	0.374	37.4	0.383318
86F	Green	K55577	33	10% O2, 11% CO2	0.356	35.6	0.363984
87F	Green	K55577	33	10% O2, 11% CO2	0.184	18.4	0.185054
88F	Green	K55577	33	10% O2, 11% CO2	0.245	24.5	0.24752
89F	Green	K55577	33	10% O2, 11% CO2	0.36	36	0.368268
90F	Green	K55577	33	10% O2, 11% CO2	0.188	18.8	0.189125
92F	Green	K55577	33	10% O2, 11% CO2	0.327	32.7	0.333127
93F	Green	K55577	33	10% O2, 11% CO2	0.326	32.6	0.332069
94F	Green	K55577	33	10% O2, 11% CO2	0.3	30	0.304693
1G	Green	T91666	27	21% 02, 0% CO2	0.794	79.4	0.917361
2G	Green	T91666	27	21% 02, 0% CO2	0.743	74.3	0.837542
3G	Green	T91666	27	21% 02, 0% CO2	0.913	91.3	1.15058
4G	Green	T91666	27	21% 02, 0% CO2	0.813	81.3	0.949286
5G	Green	T91666	27	21% 02, 0% CO2	0.788	78.8	0.907554
6G	Green	T91666	27	21% 02, 0% CO2	0.851	85.1	1.01789
7G	Green	T91666	27	21% 02, 0% CO2	0.749	74.9	0.846552
8G	Green	T91666	27	21% 02, 0% CO2	0.916	91.6	1.15799
9G	Green	T91666	27	17% O2, 4% CO2	0.655	65.5	0.714183
10G	Green	T91666	27	17% O2, 4% CO2	0.676	67.6	0.742321
11G	Green	T91666	27	17% O2, 4% CO2	0.74	74	0.83307
12G	Green	T91666	27	17% O2, 4% CO2	0.669	66.9	0.732863
13G	Green	T91666	27	17% O2, 4% CO2	0.71	71	0.789498
14G	Green	T91666	27	17% O2, 4% CO2	0.739	73.9	0.831585
15G	Green	T91666	27	17% O2, 4% CO2	0.657	65.7	0.716832
16G	Green	T91666	27	17% O2, 4% CO2	0.571	57.1	0.607723
17G	Green	T91666	27	10% O2, 11% CO2	0.374	37.4	0.383318
18G	Green	T91666	27	10% O2, 11% CO2	0.382	38.2	0.391959
19G	Green	T91666	27	10% O2, 11% CO2	0.382	38.2	0.391959
20G	Green	T91666	27	10% O2, 11% CO2	0.37	37	0.379009
21G	Green	T91666	27	10% O2, 11% CO2	0.427	42.7	0.441173
22G	Green	T91666	27	10% O2, 11% CO2	0.45	45	0.466765
23G	Green	T91666	27	10% O2, 11% CO2	0.444	44.4	0.460058
24G	Green	T91666	27	10% O2, 11% CO2	0.475	47.5	0.494964
25G	Green	T91666	30	21% 02, 0% CO2	0.886	88.6	1.08865
26G	Green	T91666	30	21% 02, 0% CO2	0.836	83.6	0.989953
27G	Green	T91666	30	21% 02, 0% CO2	0.889	88.9	1.09516
28G	Green	T91666	30	21% 02, 0% CO2	0.895	89.5	1.10843
29G	Green	T91666	30	21% 02, 0% CO2	0.837	83.7	0.991778
30G	Green	T91666	30	21% 02, 0% CO2	0.923	92.3	1.17581
31G	Green	T91666	30	21% 02, 0% CO2	0.892	89.2	1.10175
32G	Green	T91666	30	21% 02, 0% CO2	0.785	78.5	0.902696
33G	Green	T91666	30	17% O2, 4% CO2	0.939	93.9	1.21971
34G	Green	T91666	30	17% O2, 4% CO2	0.825	82.5	0.970202
35G	Green	T91666	30	17% O2, 4% CO2	0.888	88.8	1.09298
36G	Green	T91666	30	17% O2, 4% CO2	0.855	85.5	1.02555
37G	Green	T91666	30	17% O2, 4% CO2	0.842	84.2	1.00098
38G	Green	T91666	30	17% O2, 4% CO2	0.895	89.5	1.10843
39G	Green	T91666	30	17% O2, 4% CO2	0.948	94.8	1.24689
40G	Green	T91666	30	17% O2, 4% CO2	0.551	55.1	0.583562
41G	Green	T91666	30	10% O2, 11% CO2	0.516	51.6	0.542175
42G	Green	T91666	30	10% O2, 11% CO2	0.478	47.8	0.498376
43G	Green	T91666	30	10% O2, 11% CO2	0.517	51.7	0.543342
44G	Green	T91666	30	10% O2, 11% CO2	0.531	53.1	0.55978
45G	Green	T91666	30	10% O2, 11% CO2	0.428	42.8	0.442279
46G	Green	T91666	30	10% O2, 11% CO2	0.15	15	0.150568
47G	Green	T91666	30	10% O2, 11% CO2	0.572	57.2	0.608942
48G	Green	T91666	30	10% O2, 11% CO2	0.395	39.5	0.406068
49G	Green	T91666	33	21% 02, 0% CO2	0.727	72.7	0.813943
50G	Green	T91666	33	21% 02, 0% CO2	0.675	67.5	0.740965
52G	Green	T91666	33	21% 02, 0% CO2	0.763	76.3	0.867942
53G	Green	T91666	33	21% 02, 0% CO2	0.774	77.4	0.885134
54G	Green	T91666	33	21% 02, 0% CO2	0.64	64	0.694498
55G	Green	T91666	33	21% 02, 0% CO2	0.742	74.2	0.836049
56G	Green	T91666	33	21% 02, 0% CO2	0.666	66.6	0.728834
57G	Green	T91666	33	17% O2, 4% CO2	0.832	83.2	0.982703
58G	Green	T91666	33	17% O2, 4% CO2	0.899	89.9	1.11748
59G	Green	T91666	33	17% O2, 4% CO2	0.804	80.4	0.933992
60G	Green	T91666	33	17% O2, 4% CO2	0.83	83	0.979108
61G	Green	T91666	33	17% O2, 4% CO2	0.839	83.9	0.995443
62G	Green	T91666	33	17% O2, 4% CO2	0.871	87.1	1.05723
63G	Green	T91666	33	17% O2, 4% CO2	0.921	92.1	1.17064
65G	Green	T91666	33	10% O2, 11% CO2	0.68	68	0.747763
66G	Green	T91666	33	10% O2, 11% CO2	0.647	64.7	0.703643
67G	Green	T91666	33	10% O2, 11% CO2	0.626	62.6	0.676413
68G	Green	T91666	33	10% O2, 11% CO2	0.248	24.8	0.250615
69G	Green	T91666	33	10% O2, 11% CO2	0.651	65.1	0.708901
70G	Green	T91666	33	10% O2, 11% CO2	0.546	54.6	0.577582
71G	Green	T91666	33	10% O2, 11% CO2	0.552	55.2	0.584761
72G	Green	T91666	33	10% O2, 11% CO2	0.465	46.5	0.483635
1H	Green	QA29293	27	21% 02, 0% CO2	0.931	93.1	1.19714
2H	Green	QA29293	27	21% 02, 0% CO2	0.936	93.6	1.21109
3H	Green	QA29293	27	21% 02, 0% CO2	0.926	92.6	1.18368
4H	Green	QA29293	27	21% 02, 0% CO2	0.966	96.6	1.30928
5H	Green	QA29293	27	21% 02, 0% CO2	0.926	92.6	1.18368
6H	Green	QA29293	27	21% 02, 0% CO2	0.933	93.3	1.20266
7H	Green	QA29293	27	21% 02, 0% CO2	0.951	95.1	1.25645
8H	Green	QA29293	27	21% 02, 0% CO2	0.929	92.9	1.1917
9H	Green	QA29293	27	17% O2, 4% CO2	0.909	90.9	1.14088
10H	Green	QA29293	27	17% O2, 4% CO2	0.839	83.9	0.995443
11H	Green	QA29293	27	17% O2, 4% CO2	0.829	82.9	0.977317
12H	Green	QA29293	27	17% O2, 4% CO2	0.713	71.3	0.793768
13H	Green	QA29293	27	17% O2, 4% CO2	0.876	87.6	1.06751
14H	Green	QA29293	27	17% O2, 4% CO2	0.755	75.5	0.855654
15H	Green	QA29293	27	17% O2, 4% CO2	0.842	84.2	1.00098
16H	Green	QA29293	27	10% O2, 11% CO2	0.512	51.2	0.537512
17H	Green	QA29293	27	10% O2, 11% CO2	0.436	43.6	0.451149
18H	Green	QA29293	27	10% O2, 11% CO2	0.465	46.5	0.483635
19H	Green	QA29293	27	10% O2, 11% CO2	0.396	39.6	0.407157
20H	Green	QA29293	27	10% O2, 11% CO2	0.564	56.4	0.599222
21H	Green	QA29293	27	10% O2, 11% CO2	0.507	50.7	0.531701
22H	Green	QA29293	27	10% O2, 11% CO2	0.341	34.1	0.34798
23H	Green	QA29293	27	10% O2, 11% CO2	0.52	52	0.546851
24H	Green	QA29293	30	21% 02, 0% CO2	0.89	89	1.09735
25H	Green	QA29293	30	21% 02, 0% CO2	0.864	86.4	1.04316
26H	Green	QA29293	30	21% 02, 0% CO2	0.927	92.7	1.18633
27H	Green	QA29293	30	21% 02, 0% CO2	0.93	93	1.19441
28H	Green	QA29293	30	21% 02, 0% CO2	0.893	89.3	1.10397
29H	Green	QA29293	30	21% 02, 0% CO2	0.944	94.4	1.23455
30H	Green	QA29293	30	21% 02, 0% CO2	0.939	93.9	1.21971
31H	Green	QA29293	30	17% O2, 4% CO2	0.908	90.8	1.13849
32H	Green	QA29293	30	17% O2, 4% CO2	0.948	94.8	1.24689
33H	Green	QA29293	30	17% O2, 4% CO2	0.954	95.4	1.26631
34H	Green	QA29293	30	17% O2, 4% CO2	0.949	94.9	1.25005
35H	Green	QA29293	30	17% O2, 4% CO2	0.857	85.7	1.02942
36H	Green	QA29293	30	17% O2, 4% CO2	0.91	91	1.14328
37H	Green	QA29293	30	17% O2, 4% CO2	0.923	92.3	1.17581
38H	Green	QA29293	30	10% O2, 11% CO2	0.59	59	0.631059
39H	Green	QA29293	30	10% O2, 11% CO2	0.673	67.3	0.738257
40H	Green	QA29293	30	10% O2, 11% CO2	0.447	44.7	0.463409
41H	Green	QA29293	30	10% O2, 11% CO2	0.314	31.4	0.319403
42H	Green	QA29293	30	10% O2, 11% CO2	0.465	46.5	0.483635
43H	Green	QA29293	30	10% O2, 11% CO2	0.5	50	0.523599
44H	Green	QA29293	30	10% O2, 11% CO2	0.46	46	0.477995
45H	Green	QA29293	30	10% O2, 11% CO2	0.651	65.1	0.708901
46H	Green	QA29293	33	21% 02, 0% CO2	0.901	90.1	1.12207
47H	Green	QA29293	33	21% 02, 0% CO2	0.943	94.3	1.23153
48H	Green	QA29293	33	21% 02, 0% CO2	0.933	93.3	1.20266
49H	Green	QA29293	33	21% 02, 0% CO2	0.963	96.3	1.29792
50H	Green	QA29293	33	21% 02, 0% CO2	0.849	84.9	1.01409
51H	Green	QA29293	33	21% 02, 0% CO2	0.909	90.9	1.14088
52H	Green	QA29293	33	21% 02, 0% CO2	0.905	90.5	1.13138
54H	Green	QA29293	33	17% O2, 4% CO2	0.93	93	1.19441
55H	Green	QA29293	33	17% O2, 4% CO2	0.898	89.8	1.1152
56H	Green	QA29293	33	17% O2, 4% CO2	0.921	92.1	1.17064
57H	Green	QA29293	33	17% O2, 4% CO2	0.914	91.4	1.15304
58H	Green	QA29293	33	17% O2, 4% CO2	0.899	89.9	1.11748
59H	Green	QA29293	33	17% O2, 4% CO2	0.894	89.4	1.10619
60H	Green	QA29293	33	17% O2, 4% CO2	0.919	91.9	1.16554
61H	Green	QA29293	33	10% O2, 11% CO2	0.689	68.9	0.760108
62H	Green	QA29293	33	10% O2, 11% CO2	0.727	72.7	0.813943
63H	Green	QA29293	33	10% O2, 11% CO2	0.642	64.2	0.697104
64H	Green	QA29293	33	10% O2, 11% CO2	0.357	35.7	0.365054
65H	Green	QA29293	33	10% O2, 11% CO2	0.596	59.6	0.63851
66H	Green	QA29293	33	10% O2, 11% CO2	0.624	62.4	0.673851
68H	Green	QA29293	33	10% O2, 11% CO2	0.747	74.7	0.843538
	Green	K55577	34	21% 02, 0% CO2	0.627	62.7	0.677696
	Green	K55577	34	21% 02, 0% CO2	0.585	58.5	0.62488
	Green	K55577	34	21% 02, 0% CO2	0.571	57.1	0.607723
	Green	K55577	34	21% 02, 0% CO2	0.628	62.8	0.678981
	Green	K55577	34	21% 02, 0% CO2	0.59	59	0.631059
	Green	K55577	34	21% 02, 0% CO2	0.77	77	0.878841
	Green	K55577	34	21% 02, 0% CO2	0.642	64.2	0.697104
	Green	K55577	34	21% 02, 0% CO2	0.729	72.9	0.81686
	Green	K55577	34	21% 02, 0% CO2	0.573	57.3	0.610162
	Green	K55577	34	21% 02, 0% CO2	0.654	65.4	0.71286
	Green	K55577	34	21% 02, 0% CO2	0.695	69.5	0.76842
	Green	K55577	34	21% 02, 0% CO2	0.447	44.7	0.463409
	Green	K55577	34	21% 02, 0% CO2	0.503	50.3	0.527066
	Green	K55577	34	21% 02, 0% CO2	0.386	38.6	0.396292
	Green	K55577	34	21% 02, 0% CO2	0.535	53.5	0.564508
	Green	K55577	34	21% 02, 0% CO2	0.403	40.3	0.414792
	Green	K55577	34	21% 02, 0% CO2	0.305	30.5	0.309938
	Green	K55577	34	21% 02, 0% CO2	0.202	20.2	0.2034
	Green	K55577	34	21% 02, 0% CO2	0.241	24.1	0.243396
	Green	K55577	34	21% 02, 0% CO2	0.711	71.1	0.790919
	Green	K55577	34	21% 02, 0% CO2	0.6	60	0.643501
	Green	K55577	34	21% 02, 0% CO2	0.224	22.4	0.225917
	Green	K55577	34	21% 02, 0% CO2	0.263	26.3	0.26613
	Green	K55577	34	21% 02, 0% CO2	0.211	21.1	0.212598
	Green	K55577	34	21% 02, 0% CO2	0.716	71.6	0.798056
	Green	K55577	34	21% 02, 0% CO2	0.579	57.9	0.617502
	Green	K55577	34	21% 02, 0% CO2	0.467	46.7	0.485895
	Green	K55577	34	21% 02, 0% CO2	0.539	53.9	0.569249
	Green	K55577	34	21% 02, 0% CO2	0.448	44.8	0.464527
	Green	K55577	34	21% 02, 0% CO2	0.338	33.8	0.344791
	Green	QA29293	34	21% 02, 0% CO2	0.783	78.3	0.899474
	Green	QA29293	34	21% 02, 0% CO2	0.863	86.3	1.04118
	Green	QA29293	34	21% 02, 0% CO2	0.759	75.9	0.861776
	Green	QA29293	34	21% 02, 0% CO2	0.926	92.6	1.18368
	Green	QA29293	34	21% 02, 0% CO2	0.525	52.5	0.552715
	Green	QA29293	34	21% 02, 0% CO2	0.692	69.2	0.764256
	Green	QA29293	34	21% 02, 0% CO2	0.873	87.3	1.06132
	Green	QA29293	34	21% 02, 0% CO2	0.229	22.9	0.23105
	Green	QA29293	34	21% 02, 0% CO2	0.456	45.6	0.473496
	Green	QA29293	34	21% 02, 0% CO2	0.802	80.2	0.930636
	Green	QA57988	34	21% 02, 0% CO2	0.838	83.8	0.993608
	Green	QA57988	34	21% 02, 0% CO2	0.814	81.4	0.951006
	Green	QA57988	34	21% 02, 0% CO2	0.71	71	0.789498
	Green	QA57988	34	21% 02, 0% CO2	0.637	63.7	0.6906
	Green	QA57988	34	21% 02, 0% CO2	0.691	69.1	0.762872
	Green	QA57988	34	21% 02, 0% CO2	0.612	61.2	0.658587
	Green	QA57988	34	21% 02, 0% CO2	0.712	71.2	0.792342
	Green	QA57988	34	21% 02, 0% CO2	0.577	57.7	0.615051
	Green	QA57988	34	21% 02, 0% CO2	0.594	59.4	0.636022
	Green	QA57988	34	21% 02, 0% CO2	0.614	61.4	0.661118
	Green	QA57988	34	21% 02, 0% CO2	0.478	47.8	0.498376
	Green	QA57988	34	21% 02, 0% CO2	0.441	44.1	0.456713
	Green	QA57988	34	21% 02, 0% CO2	0.558	55.8	0.591974
	Green	QA57988	34	21% 02, 0% CO2	0.767	76.7	0.874153
	Green	QA57988	34	21% 02, 0% CO2	0.638	63.8	0.691898
	Green	QA57988	34	21% 02, 0% CO2	0.429	42.9	0.443385
	Green	QA57988	34	21% 02, 0% CO2	0.388	38.8	0.398461
	Green	QA57988	34	21% 02, 0% CO2	0.523	52.3	0.550367
	Green	QA57988	34	21% 02, 0% CO2	0.621	62.1	0.670018
	Green	QA57988	34	21% 02, 0% CO2	0.515	51.5	0.541008
	Green	QA57988	34	21% 02, 0% CO2	0.655	65.5	0.714183
	Green	QA57988	34	21% 02, 0% CO2	0.528	52.8	0.556244
	Green	QA57988	34	21% 02, 0% CO2	0.676	67.6	0.742321
	Green	QA57988	34	21% 02, 0% CO2	0.835	83.5	0.988133
	Green	QA57988	34	21% 02, 0% CO2	0.727	72.7	0.813943
	Green	QA57988	34	21% 02, 0% CO2	0.505	50.5	0.529382
	Green	QA57988	34	21% 02, 0% CO2	0.636	63.6	0.689304
	Green	QA57988	34	21% 02, 0% CO2	0.635	63.5	0.688009
	Green	T91666	34	21% 02, 0% CO2	0.533	53.3	0.562142
	Green	T91666	34	21% 02, 0% CO2	0.414	41.4	0.426844
	Green	T91666	34	21% 02, 0% CO2	0.194	19.4	0.195238
	Green	T91666	34	21% 02, 0% CO2	0.519	51.9	0.545681
	Green	T91666	34	21% 02, 0% CO2	0.206	20.6	0.207486
	Green	T91666	34	21% 02, 0% CO2	0.507	50.7	0.531701
	Green	T91666	34	21% 02, 0% CO2	0.416	41.6	0.429042
	Green	T91666	34	21% 02, 0% CO2	0.574	57.4	0.611382
	Green	T91666	34	21% 02, 0% CO2	0.221	22.1	0.22284
	Green	T91666	34	21% 02, 0% CO2	0.378	37.8	0.387635
	Green	T91666	34	21% 02, 0% CO2	0.566	56.6	0.601646
	Green	T91666	34	21% 02, 0% CO2	0.162	16.2	0.162717
	Green	T91666	34	21% 02, 0% CO2	0.148	14.8	0.148546
	Green	T91666	34	21% 02, 0% CO2	0.598	59.8	0.641003
	Green	T91666	34	21% 02, 0% CO2	0.184	18.4	0.185054
	Green	T91666	34	21% 02, 0% CO2	0.191	19.1	0.192181
	Green	T91666	34	21% 02, 0% CO2	0.688	68.8	0.75873
	Green	T91666	34	21% 02, 0% CO2	0.377	37.7	0.386555
	Green	T91666	34	21% 02, 0% CO2	0.398	39.8	0.409336
	Green	T91666	34	21% 02, 0% CO2	0.572	57.2	0.608942
